# Supplementary material for: Refining the Ambush Hypothesis: Evidence That GC- and AT-Rich Bacteria Employ Different Frameshift Defence Strategies
Source: Genome Biol Evol. 2018 Apr 2;10(4):1153–73. doi: 10.1093/gbe/evy075 (PMC5909447; doi:10.1093/gbe/evy075)
Supplement: Supplementary materials [file evy075_supp.zip]

Archive with 2 entries (2 files):
- Supplementary_figures_tables.docx
- Supplementary_results.docx
